# Supplementary material for: Characterization of a Novel Family of Contilisant + Belinostat Multitarget Small Molecules in Glioblastoma
Source: Pharmaceuticals (Basel). 2025 Dec 22;19(1):20. doi: 10.3390/ph19010020 (PMC12845422; doi:10.3390/ph19010020)
Supplement: Supplementary file 1 [file pharmaceuticals-19-00020-s001.zip]

Archive with 1 entries (1 files):
- pharmaceuticals-3997006-supplementary.pdf
